# Supplementary material for: Evidence for Contemporary Switching of the O-Antigen Gene Cluster between Shiga Toxin-Producing Escherichia coli Strains Colonizing Cattle
Source: Front Microbiol. 2017 Mar 21;8:424. doi: 10.3389/fmicb.2017.00424 (PMC5359238; doi:10.3389/fmicb.2017.00424)
Supplement: Supplementary file 1 [file Table1.XLSX]

## Sheet: Tabelle1
no.	gene	sequences in isolate 13E0780 (O156:H25)
1.	cheA	GTGAGCATGGATATAAGCGATTTTTATCAGACATTTTTTGATGAAGCGGACGAACTGTTGGCTGATATGGAGCAGCATCTGCTGGTTTTGCAGCCGGAAGCGCCAGATGCCGAACAATTGAATGCCATCTTTCGGGCTGCCCACTCGATCAAAGGAGGGGCAGGAACTTTTGGCTTCAGCGTTTTGCAGGAAACCACGCATCTGATGGAAAACCTGCTCGATGAAGCCAGACGAGGTGAGATGCAACTCAACACCGACATTATCAATCTGTTTTTGGAAACGAAGGACATCATGCAAGAACAGCTCGACGCTTATAAACAGTCGCAAGAGCCGGATGCCGCCAGCTTCGATTATATCTGCCAGGCCTTGCGTCAACTGGCATTAGAAGCGAAAGGCGAA…
2.	cheB	ATGAGCAAAATCAGGGTGTTATCTGTCGATGATTCGGCACTGATGCGCCAGATCATGACAGAAATCATCAACAGCCATAGCGACATGGAAATGGTGGCGACCGCGCCTGATCCGCTGGTCGCGCGTGATTTGATTAAGAAATTCAATCCCGATGTATTGACGCTGGACGTTGAAATGCCGCGGATGGACGGACTGGATTTCCTCGAAAAATTAATGCGTTTGCGTCCAATGCCCGTTGTGATGGTTTCTTCCCTGACCGGCAAAGGGTCAGAAGTCACGCTGCGCGCGCTGGAGCTGGGGGCGATAGATTTTGTCACCAAACCGCAACTGGGTATTCGCGAAGGAATGCTGGCGTATAGCGAAATGATTGCTGAAAAGGTGCGTACAGCAGCAAAGGCG…
3.	cheR	ATGACTTCATCTCTGCCCTGTGGGCAAACGTCTTTATTGTTACAGATGACCGAGCGCCTGGCGCTTTCCGACGCGCATTTTCGGCGGATAAGTCAATTGATCTATCAACGAGCCGGGATCGTTCTGGCTGACCATAAACGCGACATGGTTTACAACCGACTGGTTCGTCGTTTGCGTTCGCTGGGACTGACGGATTTCGGTCATTATCTGAACTTGCTGGAATCTAATCAGCACAGCGGTGAGTGGCAGGCGTTTATCAATTCGCTGACCACGAATCTGACGGCATTTTTCCGTGAGGCACACCATTTCCCTCTGCTCGCGGATCACGCACGTCGCCGTTCTGGCGAGTATCGCGTATGGAGCGCGGCGGCTTCGACCGGCGAAGAGCCGTACAGCATT…
4.	cheW	ATGACCGGTATGACGAATGTAACAAAGCTGGCCAGCGAGCCGTCAGGCCAGGAATTTCTGGTATTTACCCTTGGTGATGAAGAGTACGGTATTGATATCCTGAAAGTGCAGGAGATCCGTGGCTACGATCAGGTAACACGGATTGCGAACACGCCAGCGTTTATCAAAGGCGTCACGAATCTGCGCGGGGTTATTGTGCCGATTGTTGACTTACGAATTAAGTTCAGCCAGGTGGATGTGGACTATAACGACAACACGGTAGTTATCGTCCTGAATCTCGGACAACGGGTGGTTGGCATCGTGGTTGACGGCGTTTCAGACGTGCTTTCATTGACGGCGGAGCAAATTCGTCCGGCACCAGAATTTGCCGTGACGCTTTCAACAGAATATCTCACTGGA…
5.	cheY	ATGGCGGATAAAGAACTTAAATTTTTGGTTGTGGATGACTTTTCTACCATGCGACGCATAGTGCGTAACCTGCTGAAAGAGCTGGGATTCAATAATGTTGAGGAAGCGGAAGATGGCGTCGACGCTCTCAATAAGTTGCAGGCAGGCGGTTATGGATTTGTTATCTCCGACTGGAACATGCCCAACATGGATGGCCTGGAATTGCTGAAAACAATTCGTGCGGATGGCGCGATGTCAGCATTGCCAGTGTTAATGGTGACTGCAGAAGCGAAGAAAGAGAACATCATTGCTGCGGCGCAAGCGGGGGCCAGTGGCTATGTGGTGAAGCCATTTACCGCCGCGACGCTGGAGGAAAAACTCAACAAAATCTTTGAGAAACTGGGCATGTGA
6.	cheZ	ATGATGCAACCATCAATCAAACCTGCTGACGAGCATTCAGCTGGTGATATCATTGCGCGCATCGGCAGCCTGACGCGTATGCTGCGCGACAGTTTGCGGGAACTGGGGCTGGATCAGGCCATTGCCGAAGCGGCGGAAGCCATCCCCGATGCGCGCGATCGTTTGTACTATGTTGTGCAGATGACCGCCCAGGCTGCGGAGCGGGCGCTGAACAGTGTTGAGGCGTCACAACCGCATCAGGATCAAATGGAGAAATCAGCAAAAGCGTTAACCCAACGTTGGGATGACTGGTTTGCCGATCCGATTGACCTTGCCGACGCCCGTGAACTGGTAACAGATACACGACAATTTCTGGCAGATGTACCCGCGCATACCAGCTTTACTAACGCGCAACTGCTG…
7.	flgA	ATGCTGGCAATAAAACGTAGCGTGGCGATCATTGCGATACTGTTCAGTCCGTTAAGTGCGGCGAGCAATCTCACATCGCAATTGCAAACCTTTTTTAGCGCCCAGCTCGCGGGGGTAAGTGATGAGGTTCGTGTTTCTATTCGTACAGCGCCCAATCTACTACCGCCGTGCGAGCAGCCATTGCTTTCGATGAGCAATAATTCCCGCCTGTGGGGCAATGTGAATGTGTTGGCACGCTGCGGTAACGACAAACGATATTTACAGGTTAATGTACAGGCCACAGGAAATTATGTGGTTGCCGCGATGCCCATTGCGCGGGGAGGAAAGCTGGAAGCTGGCAATGTCAAACTGAAACGCGGACGGCTGGATACCCTGCCACCGCGTACGGTGCTGGATATC…
8.	flgB	ATGCTCGATAAGCTCGACGCCGCCTTACGTTTTCAACAAGAGGCGCTCAATCTGCGCGCCCAGCGTCAGGAAGTGCTGGCAGCAAACATCGCCAATGCCGATACCCCTGGTTATCAGGCGCGCGATATCGATTTTGCCAGTGAACTTAAAAAAGTCATGCAACGTGGACGGGATGCAACCAGTGTGGTTGCACTGACGATGACCTCAACGCAACACATTCCGGCGCAGGCGCTGACGCCTCCTACCGCAGAACTGCAATACCGTATTCCGGACCAGCCTTCGCTTGACGGTAATACCGTCGATATGGATCGCGAACGCACCCAGTTTGCCGATAACAGCCTGCAATACCAGATGAGCCTTAGCGCGTTGAGCGGGCAAATCAAAGGCATGATGAACGTT…
9.	flgC	ATGGCACTGCTGAATATTTTTGATATCGCCGGGTCGGCGTTAACTGCCCAGTCCCAGCGCCTGAACGTGGCGGCCAGTAATCTGGCAAATGCTGATAGCGTGACCGGTCCCGATGGACAGCCATATCGGGCAAAACAGGTGGTATTCCAGGTTAACGCTGCACCAGGTGCTGCGACAGGCGGCGTAAAGGTTGCCGATGTTATAGAAAGTCAGGCCCCGGACAAACTGGTTTATGAACCGGGTAATCCGCTGGCGGATGCAAAGGGCTACGTAAAAATGCCGAACGTTGATGTCGTCGGGGAGATGGTTAACACCATGTCGGCGTCACGCAGCTATCAGGCCAATGTTGAAGTGCTCAACACGGTGAAAAGTATGATGCTGAAAACCCTTACGCTCGGT…
10.	flgD	ATGTCCATTGCGGTAACCACCACCGATCCGACAAATACCGGCGTCAGTACCACCAGCAGTAGTTCGCTCACGGGCAGCAACGCCGCAGATTTACAAAGCAGTTTTCTGACTTTGCTGGTGGCGCAGCTGAAAAACCAGGACCCGACCAATCCAATGGAAAACAACGAGCTGACGTCGCAATTGGCACAAATCAGCACGGTCAGCGGGATTGAAAAACTCAATACCACGCTCGGATCTATTTCCGGACAGATTGATAACAGCCAGTCGTTACAGGCCAGTAACCTGATCGGTCACGGCGTGATGATCCCCGGCACTACTGTTCTTGCGGGAACCGGCAGTGAAGAAGGAGCTGTGACCACGACCACGCCGTTTGGTGTTGAGCTGCAACAGGCGGCAGAC…
11.	flgE	ATGGCCTTTTCTCAAGCGGTTAGCGGATTAAACGCTGCCGCCACCAACCTCGATGTTATTGGCAACAATATCGCCAACTCCGCCACCTACGGCTTTAAAACAGGCACGGCTTCTTTTGCCGATATGTTTGCCGGTTCGAAAGTGGGACTGGGGGTAAAAGTTGCCGGTATCACTCAGGACTTTACCGATGGCACGACCACCAACACCGGGCGTGGTCTGGACGTTGCTATCAGCCAGAATGGTTTTTTCCGTCTGGTAGACAGCAACGGTTCGGTGTTCTACAGCCGTAACGGACAATTTAAGCTGGATGAAAATCGTAACCTGGTGAATATGCAAGGTTTACAGCTGACGGGTTACCCGGCAACCGGTACGCCGCCGACTATTCAGCAAGGGGCGAAT…
12.	flgF	ATGGATCACGCAATTTATACTGCGATGGGAGCAGCCAGCCAGACACTGAATCAACAGGCGGTAACCGCCAGTAATCTGGCCAATGCCTCAACGCCCGGTTTTCGCGCGCAGTTAAACGCCTTGCGTGCAGTGCCGGTGGAAGGGCTTTCACTGCCTACGCGCACGCTGGTAACGGCGTCAACACCGGGTGCAGACATGACGCCCGGCAAGATGGATTACACCTCGCGCCCGCTGGACGTTGCGTTGCAGCAGGATGGCTGGCTGGCCGTGCAGACCGCTGACGGCAGCGAAGGGTATACGCGTAATGGCAGCATTCAGGTTGATCCCACCGGGCAACTGACAATTCAGGGGCATCCGGTGATAGGCGAGGCGGGGCCAATTGCTGTGCCGGAAGGGGCG…
13.	flgG	ATGATCAGTTCATTATGGATCGCCAAAACGGGCCTTGACGCCCAGCAAACCAATATGGACGTCATTGCCAACAACCTGGCAAACGTCAGTACTAACGGTTTTAAGCGTCAGCGCGCGGTGTTTGAAGATCTGCTTTATCAAACCATTCGCCAGCCGGGGGCACAGTCTTCCGAACAAACCACCTTACCCTCCGGATTACAAATCGGCACGGGGGTACGCCCGGTCGCCACTGAACGCTTACACAGCCAGGGAAACCTGTCGCAGACCAACAACAGCAAAGATGTCGCGATTAAAGGGCAGGGCTTTTTCCAGGTGATGTTGCCAGATGGTTCATCAGCCTATACCCGTGACGGCTCTTTCCAGGTGGATCAGAACGGGCAGCTGGTGACGGCTGGTGGT…
14.	flgH	ATGCAAAAAAACGCTGCGCATACTTATGCCATTTCCAGCTTGTTGGTGCTTTCACTAACCGGCTGCGCCTGGATACCCTCCACGCCGCTGGTGCAGGGGGCGACCAGTGCACAACCGGTTCCCGGTCCGACGCCCGTCGCCAACGGTTCTATTTTCCAGTCTGCTCAGCCGATTAACTATGGCTATCAACCGCTGTTTGAAGATCGTCGACCACGCAATATTGGCGATACGCTGACCATCGTGTTGCAGGAGAACGTCAGCGCCAGCAAAAGCTCCTCTGCGAATGCCAGCCGTGACGGTAAAACTAATTTTGGCTTTGATACTGTGCCGCGCTATTTGCAGGGGCTGTTTGGTAACGCTCGTGCCGATGTCGAAGCCTCCGGTGGTAACACGTTCAAC…
15.	flgI	GTGATTAAATTTCTCTCTGCATTAATTCTTCTACTGGTTACGACGGCGGCTCAGGCTGAGCGTATTCGCGATCTCACCAGTGTTCAGGGGGTAAGGCAAAACTCACTGATTGGCTATGGTCTGGTGGTGGGGCTGGATGGCACCGGTGACCAGACAACCCAGACGCCGTTTACCACACAAACGCTTAATAACATGCTCTCACAGCTGGGAATTACCGTTCCGACGGGCACCAATATGCAGCTAAAAAACGTCGCTGCGGTAATGGTGACAGCGTCACTTCCTCCGTTTGGACGTCAGGGGCAAACCATCGATGTGGTGGTTTCTTCCATGGGAAATGCCAAAAGCTTGCGTGGAGGTACGTTGTTGATGACGCCGCTTAAGGGCGTTGACAGTCAGGTG…
16.	flgJ	ATGATCAGCGACAGCAAACTACTGGCAAGTGCGGCCTGGGATGCGCAATCACTCAACGAACTAAAGGCGAAAGCGGGCGAAGATCCGGCGGCAAATATCCGTCCGGTGGCCCGCCAGGTGGAAGGGATGTTCGTGCAGATGATGTTGAAAAGCATGCGCGACGCTTTACCAAAAGATGGCCTGTTCAGCAGCGAGCACACTCGTCTGTATACCAGTATGTATGACCAGCAAATTGCCCAACAGATGACGGCGGGCAAAGGTCTGGGGCTTGCAGAGATGATGGTTAAACAGATGACGCCAGAACAACCATTGCCAGAGGAGTCCACGCCAGCAGCACCGATGAAATTCCCGCTCGAAACCGTGGTGCGTTATCAAAATCAGGCGCTTTCGCAGCTGGTG…
17.	flgK	ATGTCCAGCTTGATCAATAACGCCATGAGCGGACTGAACGCGGCCCAGGCGGCGTTAAATACGGCAAGTAATAATATCTCCAGCTATAACGTTGCCGGATATACCCGCCAAACCACTATTATGGCGCAGGCCAATAGCACGTTGGGCGCTGGCGGCTGGGTTGGCAATGGTGTCTACGTTTCTGGTGTGCAGCGTGAGTATGATGCTTTTATTACCAACCAGTTACGTGCGGCGCAGACGCAAAGTAGCGGCCTGACTGCCCGCTATGAGCAGATGTCGAAAATCGACAATATGCTCTCCACCAGTACCTCTTCGCTGGCAACACAGATGCAGGATTTCTTCACCAGCCTGCAAACGCTGGTGAGTAACGCGGAAGACCCGGCAGCGCGCCAGGCGCTG…
18.	flgL	ATGCGTTTCAGTACCCAGATGATGTACCAGCAAAACATGCGTGGCATCACCAATTCTCAGGCGGAATGGATGAAGTACGGCGAGCAGATGTCGACAGGTAAGCGAGTCGTTAACCCTTCTGACGATCCCATTGCAGCATCACAAGCGGTTGTTCTCTCCCAGGCACAGGCGCAAAACAGCCAGTACACGCTGGCGCGTACTTTCGCCACTCAAAAAGTGTCACTGGAAGAGAGTGTACTTAGCCAGGTCACCACTGCTATCCAGAATGCTCAGGAAAAAATTGTCTACGCCAGCAATGGCACTTTGAGTGACGATGACCGGGCCTCGCTGGCTACGGATATCCAGGGGCTTCGTAACCAGTTGCTGAATCTGGCGAACACCACTGACGGTAACGGGCGC…
19.	flgM	ATGAGTATTGATCGCACTTCGCCTCTGAAGCCTGTAAGCACCGTTCAACCGCGCGAAACCACTGACGCGCCGGTAACGAACAGCCGGGCGGCAAAAACAACCGCCTCCACCAGCACCAGTGTGACGTTAAGCGACGCGCAAGCAAAACTGATGCAACCCGGCAGCAGTGATATCAATCTTGAACGTGTCGAAGCGTTAAAACTGGCGATTCGTAACGGTGAACTAAAAATGGACACCGGCAAAATTGCCGATGCGCTGATCAACGAAGCGCAGCAAGACTTGCAGAGTAACTGA
20.	flgN	ATGACACGTCTTGCAGAGATCCTCGACCAGATGTCCGCTGTGCTTAACGATCTCAAAACGGTAATGGATCAAGAGCAGCAACATCTCTCTATGGGGCAGATCAACGGCAGCCAGTTGCAATGGATTACAGAACAAAAAAGCTCACTGCTGGCGACGCTGGATTACCTCGAACAGTTACGCAAGAAAGAACCCAATACAGCAAATAGCGTTGATATTAGTCAACGCTGGCAGGAAATTACTGTGAAATCGCAGCAACTACGCCAAATGAATCAACATAACGGCTGGTTACTGGAAGGACAGATTGAGCGCAATCAACAGGCGCTGGAAATGTTGAAACCGCATCAGGAACCGACGCTATATGGGGCGAACGGTCAGACCTCAACAACCCATCGCGGCGGT…
21.	flhA	ATGAGTAATCTGGCCGCGATGCTGCGCCTGCCCGCAAACCTGAAATCGACACAATGGCAGATCCTTGCCGGACCGATTTTGATCCTGTTGATCTTGTCGATGATGGTGCTGCCACTGCCCGCATTCATACTCGACCTGTTGTTTACCTTCAATATTGCCTTGTCGATCATGGTGTTGCTGGTGGCGATGTTTACCCAGCGCACGCTTGAGTTTGCTGCGTTTCCGACCATTCTGTTGTTTACCACGCTGTTGCGTCTGGCACTTAACGTGGCTTCAACCCGTATCATTTTAATGGAAGGGCATACCGGCGCGGCGGCGGCAGGGAAGGTGGTCGAAGCGTTCGGTCACTTCCTCGTTGGTGGCAATTTCGCTATCGGTATCGTGGTGTTTGTCATTCTC…
22.	flhB	GTGTCTGACGAGAGCGACGACAAAACAGAAGCCCCCACACCTCACCGACTAGAAAAAGCGCGGGAAGAGGGGCAAATCCCGCGTTCCCGTGAACTGACCTCGTTGCTGATTTTGTTAGTGGGCGTGTGTGTTATCTGGTTTGGCGGTGTGTCGCTGGCCCGTCGATTGTCGGGCATGCTCTCCGCTGGGCTGCATTTTGATCATAGTATTATCAATGACCCGAATCTGATCCTCGGGCAGATTATTCTGCTGATCAGAGAAGCCATGCTGGCGCTGCTGCCGCTGATTAGCGGCGTGGTGCTGGTGGCGCTCATTTCTCCGGTCATGCTGGGGGGGCTGGTATTTAGCGGCAAATCCTTGCAGCCGAAGTTTTCCAAACTCAACCCGCTACCGGGCATT…
23.	flhC	ATGAGTGAAAAAAGCATTGTTCAGGAAGCGCGGGATATTCAGCTGGCAATGGAATTGATCACCCTGGGCGCTCGTTTGCAGATGCTGGAAAGCGAAACACAGTTAAGTCGCGGACGCCTGATAAAACTTTATAAAGAACTGCGCGGAAGCCCACCGCCGAAAGGCATGCTGCCATTCTCAACCGACTGGTTTATGACCTGGGAACAAAACGTTCATGCTTCGATGTTCTGTAATGCATGGCAGTTTTTACTGAAAACAGGTTTGTGTAATGGCGTCGATGCGGTGATCAAAGCCTACCGTTTATACCTTGAACAGTGCCCACAAGCAGAAGAAGGACCACTGCTGGCATTAACCCGTGCCTGGACATTGGTGCGGTTTGTTGAAAGTGGATTACTGCAA…
24.	flhD	ATGCATACCTCCGAGTTGCTGAAACACATTTATGACATCAACTTGTCATATTTACTACTTGCACAGCGTTTGATTGTTCAGGACAAAGCGTCCGCTATGTTTCGTCTCGGCATAAATGAAGAAATGGCGACAACGTTAGCGGCACTGACTCTTCCGCAAATGGTTAAGCTGGCAGAAACCAATCAACTGGTTTGTCACTTCCGTTTTGACAGCCACCAGACGATTACTCAGTTGACGCAAGATTCCCGCGTTGACGATCTCCAGCAAATTCATACCGGCATCATGCTCTCAACACGCTTGCTGAATGATGTTAATCAGCCTGAAGAAGCGCTGCGCAAGAAAAGGGCCTGA
25.	flhE	ATGAGAGCCTTATTAGCAATATTATTGTTTCCGCTGCTAGTGCAAGCCGCCGGGGAGGGGATGTGGCAGGCAAGTAGTGTCGGAATTACGCTAAATCATCGCGGTGAGTCGATGTCGTCAGCGCCTCTTTCTACTCGACAACCTGCTTCAGGATTGATGACGCTGGTGGCGTGGCGGTATCAGCTTATCGGCCCGACACCTGCAGGACTGCGGGTTCGCTTGTGTTCGCAATCTCGTTGTGTCGAATTAGATGGGCAGAGCGGAACCACCGTGGCCTTTTCCGGTATAGCGGCAGCAGAACCGTTGCGCTTTATCTGGGAAGTGCCTGGCGGTGGGCGGTTAATTCCGCCGCTAAAGGTACAACGGAATGAAGTGATTGTGAATTATCGCTGA
26.	fliA	GTGAATTCACTCTATACCGCTGAAGGTGTAATGGATAAACACTCGCTGTGGCAGCGTTATGTCCCGCTGGTGCGTCACGAAGCATTGCGCCTGCAGGTTCGACTGCCCGCGAGCGTGGAACTTGACGATCTGCTACAGGCGGGCGGCATTGGGTTACTTAATGCCGTCGAACGCTATGACGCCCTACAAGGAACGGCATTTACAACTTACGCAGTGCAGCGTATCCGTGGCGCTATGCTGGATGAACTTCGCAGCCGTGACTGGGTGCCGCGCAGCGTGCGACGCAACGCGCGTGAAGTGGCACAGGCAATAGGGCAACTGGAGCAGGAACTTGGCCGCAACGCCACGGAAACTGAGGTAGCGGAACGTTTAGGGATCGATATTGCCGATTATCGCCAA…
27.	fliC	ATGGCACAAGTCATTAATACCAACAGCCTCTCGCTGATCACTCAGAACAACATCAACAAAAACCAGTCTGCGCTGTCGACTTCTATCGAGCGCCTCTCTTCTGGTCTGCGCATTAACAGCGCTAAAGATGACGCTGCGGGCCAGGCGATTGCTAACCGCTTCACTTCTAACATCAAAGGTCTGACTCAGGCCGCACGTAACGCCAACGACGGTATCTCTCTGGCGCAGACCACTGAAGGCGCACTGTCTGAAATCAACAACAACCTGCAGCGTGTTCGTGAATTGACCGTTCAGGCCACTACCGGTACTAACTCTGATTCTGACCTGTCTTCAATACAGGACGAAATCAAATCCCGTCTCGATGAAATTGACCGCGTATCCGGTCAGACTCAGTTCAAC…
28.	fliD	ATGGCTAGTATTTCAACGCTTGGGGTTGGGTCGGGGCTGGACTTAAGCAGCATCCTTGACAGTCTGGAGGCGGCAGAAAAATCTACCCTGACGCCGATATCAAAACAGCAAAGCTCTTACACCGCGAAACTGAGCGCCTACGGGACGCTGAAAAGTGCACTAGAGAGTTTCCAGACAGCCAACACAGCACTGAATAAAGCCGATTTATTTACCGCCACTTCAACCACCAGCAGTTCATCGGCTTTCAGCGCCACCACCACGGGCAGCGCGATTGCCGGGAAATACACCATTAGCGTTAGCCAACTGGCGCAGGCACAAACGCTGACCACAAAAATTAGTCAAAAAGACAGTAAAGCTGCCATCGCCACCAGCGATAGCGTACTGACTATCCAGCAAGGC…
29.	fliE	ATGTCAGCGATACAGGGGATTGAAGGGGTTATCAGCCAGTTACAGGCTACGGCGATGAGTGCGCGTGCGCAGGATTCACTGCCGCAACCGACCATTAGTTTTGCCGGGCAGCTGCACGCCGCGCTCGATCGCATTAGCGATACACAAACAGCTGCCCGCACGCAGGCAGAAAAATTCACCCTCGGTGAACCCGGCGTGGCGTTAAACGATGTGATGACCGATATGCAAAAAGCCTCAGTTTCTATGCAAATGGGGATTCAGGTGCGTAATAAGCTGGTGGCGGCGTATCAGGAAGTGATGTCCATGCAGGTGTAG
30.	fliF	ATGAATGCGACTGCAGCCCAGACAAAATCTCTTGAGTGGCTTAATCGCCTGCGTGCGAATCCGAAAATTCCATTGATTGTTGCCGGTTCCGCGGCAGTGGCGGTCATGGTCGCACTGATCCTGTGGGCGAAAGCCCCCGACTACCGCACATTATTCAGCAATCTTTCCGATCAGGATGGTGGCGCAATTGTCAGCCAACTGACGCAAATGAATATTCCTTACCGCTTCAGCGAAGCCAGCGGCGCTATTGAAGTTCCGGCAGATAAAGTTCACGAACTGCGTCTGCGCCTGGCACAACAAGGTTTGCCCAAAGGCGGCGCGGTCGGTTTCGAACTACTCGATCAGGAAAAGTTTGGTATCAGCCAGTTCAGCGAACAGGTGAATTATCAGCGGGCGCTG…
31.	fliG	ATGAGTAACCTGACAGGCACCGATAAAAGCGTCATCCTGCTGATGACCATTGGCGAAGACCGGGCGGCAGAGGTGTTCAAGCACCTCTCCCAGCGCGAAGTGCAAACCCTGAGCGCTGCAATGGCGAACGTCACGCAGATCTCCAACAAGCAGCTAACCGATGTGCTGGCGGAGTTTGAGCAAGAAGCTGAACAGTTTGCCGCACTGAATATCAACGCCAACGATTATCTGCGTTCGGTATTGGTCAAAGCTCTGGGTGAGGAACGTGCCGCCAGCCTGCTGGAAGATATTCTCGAAACTCGCGATACCGCCAGCGGTATTGAAACACTCAACTTTATGGAGCCGCAGAGTGCCGCCGATCTGATTCGCGATGAGCATCCGCAAATTATCGCCACCATT…
32.	fliH	ATGTCTGATAATCTGCCCTGGAAAACCTGGACGCCGGACGATCTCGCGCCACCACAGGCAGAGTTTGTGCCAATAGTTGAGCCGGAAGAAACCATCATTGAAGAGACCGAACCCAGCCTTGAGCAGCAACTGGCGCAACTGCAAATGCAGGCCCACGAGCAAGGTTATCAGGCGGGGATTGCCGAAGGTCGCCAGCAAGGTCATAAGCAGGGCTATCAGGAAGGCCTGGCTCAGGGGCTGGAGCAAGGTCTGGCAGAGGCGAAGTCTCAACAAGCGCCAATTCATGCCCGGATGCAGCAACTGGTCAGCGAATTTCAAACTACCCTTGATGCGCTTGATAGTGTGATAGCGTCGCGCCTGATGCAGATGGCGCTGGAGGCGGCACGTCAGGTCATCGGT…
33.	fliI	ATGACCACGCGCCTAACTCGCTGGCTAACCACGCTGGATAACTTTGAAGCCAAAATGGCGCAGTTGCCTGCGGTACGTCGCTATGGGCGATTAACTCGCGCTACCGGGCTGGTGCTGGAAGCCACCGGATTACAATTGCCGCTCGGCGCAACCTGTGTCATTGAGCGCCAGAACGGCAGCGAAACGCACGAAGTAGAAAGCGAAGTCGTTGGCTTTAACGGTCAACGGCTGTTTTTAATGCCGCTGGAGGAAGTCGAAGGTGTCCTGCCCGGCGCGCGTGTTTATGCCAAAAACATTTCGGCAGAAGGGCTGCAAAGCGGCAAGCAGTTACCGCTCGGTCCGGCGTTATTAGGTCGTGTTCTGGACGGCAGCGGTAAACCGCTCGATGGCCTCCCCTCC…
34.	fliJ	ATGGCAGAACATAGCGCGCTGGCGACCCTGAAAGATCTGGCAGAAAAAGAGGTAGAGGATGCCGCGCGCCTGCTGGGTGAAATGCGTCGCGGGTGTCAGCAGGCGGAAGAACAGCTCAAAATGCTGATCGATTATCAGAATGAATATCGCAATAACCTCAACAGCGATATGAGTGCCGGGATGACCAGCAACCGCTGGATCAACTATCAGCAGTTTATCCAGACGTTGGAAAAAGCCATTACTCAGCATCGCCAGCAACTTAATCAGTGGACGCAGAAAGTTGACATTGCCCTGAACAGCTGGCGAGAAAAGAAACAACGTTTGCAGGCCTGGCAGACACTGCAGGAACGGCAATCCACGGCGGCACTGCTTGCAGAAAACCGCCTCGATCAGAAAAAG…
35.	fliK	ATGATTCGCTTAGCGCCCTTGATTACCGCCGACGTTGACACCACCACATTGCCTGGCGGCAAAGCCAGCGATGCTGCACAAGATTTTCTCGCGTTGTTGAGCGAAGCATTAGCAGGCGAGACAACTACCGACAAAGCGGCCCCCCAGTTGCTGGTGGCAACAGATAAGCCCACGACAAAAGGCGAGCCGCTGGTCAGCGAGATTCTTGCCGATGCGCAACAAGCGGATTTACTGATCCCTGTGGATGAAACACCGCCTGTCATCAACGACGAACAATCCACATCAACACCATTAACCACCGCTCAAACGATGACGTTGGCTGCGGTGGCTGGCAACAATACGGCAAAAGACGAAAAAGCGGATGATCTGAATGAAGACGTCACCGCAAGCCTGAGCGCC…
36.	fliL	ATGACTGATTACGCGATAAGCAAGAAAAGCAAGCGATCGCTTTGGATCCAGATTCTGGTATTCATTACCCTCGCGGCCTGTGCCAGCGCAGGTTACAGCTACTGGCATTCGCATCAGGTTGCCGCTGAAGACAAAGCGCAGCAACGCGTCGTGCCCTCCCCGGTCTTCTATGCGCTGGATACCTTTACGGTCAATCTGGGCGATGCAGATCGCGTACTTTATATCGGCATAACCCTGCGCCTGAAAGATGAAGCTACCCGCTCGCGGCTGAGTGAGTATTTGCCGGAAGTCCGTAGCCGTTTGCTGTTACTGTTTTCGCGTCAGGATGCTGCCGTACTGGCGACAGAAGAAGGCAAGAAAAACCTGATTGCCGAGATTAAAACCACGCTTTCCACCCCG…
37.	fliM	ATGGGCGATAGTATTCTTTCTCAAGCTGAAATTGATGCGCTGTTGAATGGTGACAGCGAAGTCAAAGACGAACCGACAGCCAGTGTTAGCGGCGAAAGTGACATTCGTCCGTACGATCCGAATACCCAACGACGGGTTGTGCGCGAACGTTTGCAGGCGCTGGAAATCATTAATGAGCGCTTTGCCCGCCATTTTCGTATGGGGCTGTTCAACCTGCTGCGTCGTAGCCCGGATATAACCGTCGGGGCCATCCGCATTCAGCCGTACCATGAATTTGCCCGCAACCTGCCGGTGCCGACCAACCTGAACCTTATCCATCTGAAACCGCTGCGCGGCACAGGGCTGGTGGTGTTTTCACCGAGTCTGGTGTTTATCGCCGTGGATAACCTGTTTGGCGGC…
38.	fliN	ATGAGTGACATGAATAATCCGGCCGATGACAACAACGGCGCAATGGACGATCTGTGGGCTGAAGCTTTGAGCGAACAAAAATCAACCAGCAGCAAAAGCGCTGCCGACGCGGTGTTCCAGCAATTTGGCGGTGGTGATGTCAGCGGAACGTTGCAGGATATCGACCTGATTATGGATATTCCGGTCAAGCTGACCGTCGAGCTGGGCCGTACGCGGATGACCATCAAAGAGCTGTTGCGTCTGACGCAAGGGTCCGTCGTGGCGCTGGACGGTCTGGCGGGCGAACCACTGGATATTCTGATCAACGGTTATTTAATTGCCCAGGGCGAAGTGGTGGTCGTTGCCGATAAATATGGCGTGCGGATCACCGATATCATTACTCCGTCTGAGCGAATGCGC…
39.	fliO	ATGAATAACCACGCTACTGTGCAATCTTCCGCGCCGGTTTCTGCTGCGCCACTGCTGCAGGTGAGCGGCGCACTCATCGCCATTATTGCCCTGATCCTCGCTGCTGCCTGGCTGGTAAAACGGTTGGGATTTGTCCCTAAACGCACTGGCGTTAACGGTCTGAAAATTAGCGCCAGTGCTTCGCTGGGCGCGCGTGAACGGGTTGTGGTGGTCGATGTGGAAGATGCACGGCTGGTGCTCGGCGTTACCGCAGGGCAAATCAATCTGCTGCATAAACTTCCCCCTTCAGCACCAACGGAAGAGATACCGCAGCCCGATTTTCAGTCGGTCATGAAAAACTTGCTTAAGCGTAGCGGGAGATCCTGA
40.	fliP	ATGCGTCGTTTGTTGTCTGTCGCCCCTGTCCTTCTCTGGCTGATTACGCCCCTCGCCTTCGCGCAACTGCCGGGTATCACCAGCCAGCCGCTGCCTGGCGGTGGACAAAGCTGGTCGCTCCCGGTGCAGACGCTGGTGTTCATCACCTCGTTGACGTTTATTCCGGCAATTTTACTGATGATGACCAGTTTCACCCGCATCATTATTGTTTTTGGTTTATTGCGTAACGCGCTGGGAACACCCTCCGCGCCACCTAACCAAGTATTGCTGGGGTTGGCGCTGTTTTTGACCTTTTTTATTATGTCGCCGGTGATCGACAAAATTTATGTCGATGCGTACCAGCCATTCAGCGAAGAGAAAATATCAATGCAGGAGGCGCTGGAAAAAGGGGCGCAGCCG…
41.	fliQ	ATGACACCTGAATCGGTCATGATGATGGGGACTGAAGCGATGAAAGTCGCGCTGGCACTGGCTGCCCCGCTGTTGCTGGTGGCGCTGGTCACGGGCCTTATCATCAGTATTTTGCAGGCCGCCACGCAGATCAACGAAATGACGCTGTCGTTTATTCCAAAAATCATCGCCGTATTTATTGCCATTATTATTGCCGGACCGTGGATGCTCAATCTGTTGCTGGATTACGTCCGCACCTTGTTCACTAACCTGCCGTATATCATCGGGTAG
42.	fliR	ATGATGCAGGTGACAAGCGATCAATGGCTTTCCTGGCTAAGTCTGTACTTCTGGCCGTTACTGCGCGTGCTGGCGCTCATTTCTACCGCGCCAATTCTGAGCGAACGCAGCGTGCCGAAACGGGTAAAACTGGGTCTGGCAATGATGATCACGTTCGCTATTGCCCCATCATTACCTGCCAACGATGTTCCTGTTTTTTCGTTCTTTGCTCTGTGGCTGGCCGTGCAGCAGATCCTGATCGGCATTGCGCTTGGTTTCACCATGCAACTTGCCTTTGCCGCTGTGCGAACCGCTGGCGAAATTATCGGTCTGCAAATGGGGCTGTCATTTGCGACGTTTGTCGATCCGGCCAGCCATCTCAATATGCCCGTTCTAGCCCGTATCATGGATATGCTGGCG…
43.	fliS	ATGTACGCGGCAAAAGGCACCCAGGCCTATGCACAAATTGGCGTCGAAAGCGCCGTAATGAGCGCCAGCCAGCAGCAGCTGGTCACCATGCTATTTGATGGAGTGCTGAGCGCACTGGTTAGAGCGCGCCTGTTTATGCAGGACAACAATCAGCAAGGCAAAGGCGTCTCTTTGTCAAAAGCGATCAACATCATTGAGAACGGACTGCGGGTGAGTCTTGATGAAAAGAGCAAAGACGAATTAACCCAAAACTTGATTGCTCTTTATAGCTATATGGTCAGGCGCTTGCTGCAAGCCAATTTACGCAACGATGTCTCCGCAGTCGAAGAAGTGGAAGCATTAATGCGTAATATTGCCGATGCCTGGAAAGAGTCGTTACTCTCCCCTTCTTTGATTCAG…
44.	fliT	ATGAACCATGCACCGCATTTGTATTTCGCCTGGCAACAACTCGTCGAAAAAAGCCAGCTCATGTTACGCCTGGCAACGGAAGAACAATGGGACGAACTCATCGCCAGCGAAATGGCGTATGTGAATGCGGTGCAGGAGATTGCACATTTGACTGAAGAGGTTGACCCGTCCACCACGATGCAGGAGCAGATCCGCCCGATGCTGCGCCTGATTCTCGACAACGAAAGCAAGGTAAAGCAGTTATTACAGATTCGGATGGATGAACTGGCGAAACTGGTCGGTCAGTCATCGGTGCAAAAATCGGTGTTAAGTGCCTATGGCGATCAGGGCGGCTTTGTGCTGGCTCCGCAGGATAACCTCTTTTGA
45.	fliY	ATGAAATTAGCACATCTGGGACGTCAGGCATTGATGGGTGTGATGGCCGTGGCGCTGGTTGCGGGCATGAGCGTTAAAAGTTTTGCAGATGAAGGTCTGCTTAATAAAGTCAAAGAGCGCGGTACGCTACTGGTAGGGCTGGAAGGAACTTATCCGCCGTTCAGTTTTCAGGGGGATGACGGCAAATTAACCGGTTTTGAAGTGGAATTTGCCCAACAGCTGGCAAAACATCTTGGCGTTGAGGCGTCACTAAAACCGACCAAATGGGACGGTATGCTGGCGTCGCTGGACTCTAAACGCATTGATGTGGTGATTAATCAGGTCACCATTTCTGATGAGCGCAAGAAAAAATACGATTTCTCTACCCCGTACACCATTTCTGGTATTCAGGCGCTGGTG…
46.	fliZ	ATGATGGTGCAGCACCTGAAAAGACGGCCATTAAGCCGCTATCTTAAAGACTTTAAACACAGCCAGACTCATTGCGCGCATTGCCGTAAATTACTCGATCGCATTACCCTCGTTCGCGACGGCAAAATAGTGAATAAAATCGAGATTTCCCGCCTGGACGCGCTGCTTGATGAAAATGGCTGGCAAACGGAACAAAAATCATGGGCGGCATTGTGCCGATTTTGCGGTGATTTACATTGCAAAACGCAGAGTGATTTTTTCGATATTATCGGCTTTAAGCAATTTCTTTTTGAGCAAACTGAAATGAGCCCAGGTACGGTGCGTGAATATGTCGTTCGTTTGCGCCGTTTGGGGAATCATCTACACGAGCAAAATATTTCCCTCGATCCGCTGCAGGAC…
47.	motA	GTGCTTATCTTATTAGGTTACCTGGTTGTTCTCGGTACAGTTTTCGGCGGTTATTTGATGACCGGTGGAAGCCTTGGAGCACTCTATCAACCCGCTGAACTGGTGATTATTGCCGGTGCAGGGATTGGGTCGTTTATCGTCGGCAATAATGGCAAAGCGATTAAAGGCACGCTGAAAGCGCTGCCGTTGCTGTTTCGTCGCTCCAAATACACCAAAGCAATGTATATGGATCTGCTGGCTCTGCTTTATCGGTTGATGGCGAAATCGCGGCAGATGGGGATGTTTTCGCTGGAACGTGATATTGAAAATCCCCGTGAGAGCGAGATCTTCGCCAGCTACCCACGCATCCTCGCGGATAGCGTCATGCTTGATTTTATCGTCGATTATCTGCGCCTGATT…
48.	motB	ATGAAGAATCAAGCGCATCCGATTATTGTCGTCAAACGACGCAAAGCCAAAAGCCACGGGGCAGCACATGGATCGTGGAAGATTGCTTATGCCGACTTTATGACTGCGATGATGGCCTTTTTTCTGGTGATGTGGCTGATCTCCATCTCCAGCCCAAAAGAGCTGATTCAGATTGCGGAGTACTTCCGGACTCCACTGGCGACTGCGGTTACGGGCGGCGATCGCATTTCTAATAGTGAAAGCCCAATTCCCGGCGGTGGTGATGATTACACCCAAAGCCAGGGGGAAGTGAATAAGCAGCCGAACATCGAAGAGCTGAAAAAACGCATGGAGCAAAGTCGATTGCGGAAATTGCGGGGTGATCTCGACCAGTTGATAGAGTCCGATCCGAAACTGCGG…
49.	tap	ATGTTTAATCGTATTCGAATTTCGACCACGCTGTTTTTAATTTTGATTCTCTGCGGGATCTTGCAGATTGGCAGTAACGGCATGTCTTTTTGGGCATTTCGCGACGATTTGCAACGACTGAATCAGGTCGAGCAGAGCAATCAGCAACGTGCGGCATTAGCGCAAACTCGGGCGGTAATGTTACAGGCCAGTACCGCGCTGAACAAAGCGGGCACTCTGACGGCACTTAGCTATCCGGCGGATGACATTAAAACGTTGATGACGACGGCGCGCGCCAGTCTGACGCAATCCACCACGCTGTTTAAAAGTTTTATGGCGATGACTGCGGGCAACGAGCACGTCAGGGCATTGCAAAAAGAGACGGAGAAAAGTTTTGCCCGCTGGCACAACGATCTCGAA…
50.	tar	ATGATTAACCGTATCCGCGTAGTCACGCTGTTGGTAATGGTGCTGGGGGTATTCGCACTGTTACAGCTTATTTCCGGCAGTCTGTTTTTTTCTTCCCTTCACCATAGCCAGAAGAGCTTTGTGGTTTCCAATCAATTACGGGAACAGCAGGGCGAGCTGACGTCAACCTGGGATTTAATGCTGCAAACGCGCATTAACCTGAGTCGTTCAGCGGTACGGATGATGATGGATTCCTCCAATCAACAAAGTAACGCCAAAGTTGAATTGCTCGATAGCGCCAGGAAAACATTGGCGCAGGCAGCGACGCATTATAAAAAATTCAAAAGCATGGCACCGTTACCTGAAATGGTCGCTACCAGTCGTAATATTGATGAAAAATATAAAAACTATTACACAGCG…
51.	tsr	ATGTTAAAACGTATCAAGATCGTGACCAGCTTACTGCTGGTTTTGGCTGTTTTTGGCCTTTTACAACTGACATCAGGCGGTCTGTTCTTTAATGCCTTAAAGAATGACAAAGAAAATTTCACTGTTTTACAAACCATTCGCCAGCAGCAATCCACGCTGAATGGCAGCTGGGTCGCGTTGTTGCAGACGCGTAACACCCTCAACCGCGCGGGTATCCGCTACATGATGGATCAGAATAATATTGGTAGCGGTTCAACCGTTGCTGAGCTGATGCAGAGTGCCAGTATTTCGCTGAAACAGGCGGAAAAAAACTGGGCGGATTACGAAGCGTTGCCGCGTGACCCGCGTCAGAGCACCGCCGCAGCGGCAGAGATCAAACGTAATTACGATATTTATCAC…
52.	ycgR	GTGAGTCATTACCATGAGCAGTTCCTGAAACAAAATCCGTTAGCCGTCCTGGGCGTGTTACGCGATTTGCACAAAGCCGCAATTCCTTTGCGTCTCAGTTGGAATGGCGGGCAGCTGATCAGCAAAATACTGGCAATAACCCCGGATAAACTGGTGCTGGATTTCGGCAGTCAAGCCGAAGACAACATCGCCGTGCTAAAGGCACAGCACATTACCATTACCGCCGAAACTCAGGGTGCGAAAGTCGAGTTTACTGTTGAACAACTACAGCAGAGTGAATACTTGCAGCTTCCGGCATTTATCACCGTACCGCCTCCCACCTTATGGTTTGTACAACGACGCCGATATTTCCGCATCTCCGCCCCACTCCATCCGCCTTATTTTTGCCAGACCAAACTG…
53.	yhjH	ATGATAAGGCAGGTTATCCAGCGAATAAGCAACCCTGAAGCAAGCATCGAGAGCTTGCAGGAACGGCGTTTTTGGTTGCAGTGTGAGCGTGCTTACACCTGGCAGCCGATCTATCAAACATGCGGACGGTTAATGGCCGTGGAGCTATTAACGGTGGTCACGCATCCCTTGAACCCTTCGCAACGCCTGCCGCCGGATCGCTATTTTACTGAAATCACCGTCAGCCATCGGATGGAGGTTGTGAAAGAGCAGATTGATTTGCTGGCGCAAAAAGCCGACTTCTTTATAGAGCACGGCCTGCTGGCATCGGTCAATATTGATGGCCCTACGCTCATCGCCCTGCGTCAGCAACCAAAAATCCTGCGCCAGATTGAGCGTCTTCCCTGGCTGCGTTTCGAA…
